# Supplementary material for: Ozone rectal insufflation inhibits the development of atherosclerosis in ApoE−/−mice, which is mediated by the regulation of gut microbiota and metabolites
Source: Front Microbiol. 2025 Jun 25;16:1597695. doi: 10.3389/fmicb.2025.1597695 (PMC12237896; doi:10.3389/fmicb.2025.1597695)
Supplement: Supplementary file 6 [file Data_Sheet_6.ZIP]

Archive with 6 entries (6 files):
- raw.split.338F_806R.M_21.1.fq.gz
- raw.split.338F_806R.M_21.2.fq.gz
- raw.split.338F_806R.M_22.1.fq.gz
- raw.split.338F_806R.M_22.2.fq.gz
- raw.split.338F_806R.M_20.1.fq.gz
- raw.split.338F_806R.M_20.2.fq.gz
