# Supplementary material for: Ozone rectal insufflation inhibits the development of atherosclerosis in ApoE−/−mice, which is mediated by the regulation of gut microbiota and metabolites
Source: Front Microbiol. 2025 Jun 25;16:1597695. doi: 10.3389/fmicb.2025.1597695 (PMC12237896; doi:10.3389/fmicb.2025.1597695)
Supplement: Supplementary file 7 [file Table_1.XLSX]

## Sheet: Sheet1
组别	Acetate	Propionate	Isobutyrate	Butyrate	Valerate	Isovalerate	Caproate
1--1	80.43	36.06	2.58	50.58	2.14	1.85	0.1
1--2	137.22	50.25	3.02	47.86	1.67	1.89	0.05
1--3	139.4	46.03	3.42	21.61	1.38	1.76	0.05
1--4	138.1	44.4	3.3	45.72	2.68	1.84	0.06
1--5	124.49	38.58	2.6	42.44	2.71	1.25	0.06
2--1	135.83	28.54	2.14	49.47	2.72	1.31	0.04
2--2	160.93	24.63	2.39	19.87	0.7	1.51	0
2--3	145.16	24.81	2.21	11.55	1.15	1.48	0
2--4	200	26.28	2.68	51.44	4.35	1.54	0
2--5	204.48	20.6	1.56	16.14	2.73	1.03	0
3--1	134.04	33.91	1.42	36.25	1.33	0.82	0.05
3--2	145.46	36.41	2.34	34.65	0.96	1.41	0.05
3--3	138.88	34.87	2.52	28.87	1.49	1.31	0.05
3--4	170.54	37.54	1.38	40.89	1.95	0.75	0.05
3--5	112.33	39.59	1.29	45.85	0.95	0.72	0.04
1：ND; 2:HFD; 3: HFD+O3
