# Supplementary material for: Ozone rectal insufflation inhibits the development of atherosclerosis in ApoE−/−mice, which is mediated by the regulation of gut microbiota and metabolites
Source: Front Microbiol. 2025 Jun 25;16:1597695. doi: 10.3389/fmicb.2025.1597695 (PMC12237896; doi:10.3389/fmicb.2025.1597695)
Supplement: Supplementary file 8 [file Table_2.XLSX]

## Sheet: Sheet1
组别	TG	CHO	HDL	LDL
1--1	1.01	11.98	1.38	3.56
1--2	0.89	11.12	1.49	4.45
1--3	0.92	13.32	1.68	4.56
1--4	1.05	9.45	1.21	4.58
1--5	0.85	10.89	1.32	4.75
1--6	1.1	10.56	1.15	5.53
2--1	1.92	15.87	1.21	11.35
2--2	1.32	16.01	1.25	10.35
2--3	1.28	14.05	1.18	9.67
2--4	1.24	14.82	1.51	10.86
2--5	1.41	14.96	1.08	7.89
2--6	1.68	15.5	0.95	11.45
3--1	1.43	16.89	1.31	4.56
3--2	1.5	16.45	0.87	8.95
3--3	1.01	13.03	1.12	8.32
3--4	1.68	15.98	1.67	7.75
3--5	0.94	10.45	1.27	5.45
3--6	1.04	14.72	1.19	8.32
1：ND; 2:HFD; 3: HFD+O3
