# Supplementary material for: Ozone rectal insufflation inhibits the development of atherosclerosis in ApoE−/−mice, which is mediated by the regulation of gut microbiota and metabolites
Source: Front Microbiol. 2025 Jun 25;16:1597695. doi: 10.3389/fmicb.2025.1597695 (PMC12237896; doi:10.3389/fmicb.2025.1597695)
Supplement: Supplementary file 9 [file Table_3.XLSX]

## Sheet: Sheet1
组别	TMAO	TMA	Betaine	Choline
1--1	0.046136	4.59894	4.57192	165.262
1--2	0.334559	3.34752	4.41011	184.458
1--3	0	2.47347	6.49684	120.775
1--4	0	5.67323	5.04399	168.578
1--5	0.010711	2.74386	3.50154	182.503
2--1	0.151396	10.8719	6.54939	307.758
2--2	0.042881	2.29326	9.6843	215.058
2--3	0.565401	3.35317	6.86078	200.196
2--4	0.139461	6.63257	9.70904	377.164
2--5	0.316349	7.36921	8.53844	195.707
3--1	0.040381	2.73279	5.5432	193.927
3--2	0.069973	2.84998	7.79175	235.018
3--3	0.179272	3.30889	4.53661	234.595
3--4	0.382081	2.65996	5.4357	181.77
3--5	0.032276	2.24215	5.10781	196.467
1：ND; 2:HFD; 3: HFD+O3
